# Supplementary material for: Mayaweckelia troglomorpha, a new subterranean amphipod species from Yucatán state, México (Amphipoda, Hadziidae)
Source: Zookeys. 2018 Feb 6;(735):1–25. doi: 10.3897/zookeys.735.21164 (PMC5904325; doi:10.3897/zookeys.735.21164)
Supplement: XML Treatment for Mayaweckelia troglomorpha [file zookeys.735.21164-treatment1.xml]

<!DOCTYPE tp:taxon-treatment
  PUBLIC "-//TaxonX//DTD Taxonomic Treatment Publishing DTD v0 20100105//EN" "tax-treatment-NSO.dtd">
<tp:taxon-treatment xmlns:tp="http://www.plazi.org/taxpub"><tp:treatment-meta><kwd-group><label>Taxon classification</label><kwd><named-content xmlns:xlink="http://www.w3.org/1999/xlink" content-type="kingdom">Animalia</named-content></kwd><kwd><named-content xmlns:xlink="http://www.w3.org/1999/xlink" content-type="order">Amphipoda</named-content></kwd><kwd><named-content xmlns:xlink="http://www.w3.org/1999/xlink" content-type="family">Hadziidae</named-content></kwd></kwd-group><mixed-citation publication-type="journal"><person-group><name><surname>Angyal</surname><given-names>Dorottya</given-names></name><name><surname>Solís</surname><given-names>Efraín Chávez</given-names></name><name><surname>Magaña</surname><given-names>Benjamín</given-names></name><name><surname>Balázs</surname><given-names>Gergely</given-names></name><name><surname>Simoes</surname><given-names>Nuno</given-names></name></person-group><article-title>
          <italic><tp:taxon-name><tp:taxon-name-part taxon-name-part-type="genus" reg="Mayaweckelia">Mayaweckelia</tp:taxon-name-part> <tp:taxon-name-part taxon-name-part-type="species" reg="troglomorpha">troglomorpha</tp:taxon-name-part></tp:taxon-name></italic>, a new subterranean amphipod species from Yucatán state, México (<tp:taxon-name><tp:taxon-name-part taxon-name-part-type="order">Amphipoda</tp:taxon-name-part></tp:taxon-name>, <tp:taxon-name><tp:taxon-name-part taxon-name-part-type="family">Hadziidae</tp:taxon-name-part></tp:taxon-name>)</article-title><source>Zookeys</source><day>6</day><month>2</month><year>2018</year><volume>2018</volume><issue>735</issue><fpage>1</fpage><lpage>25</lpage><pub-id pub-id-type="doi">10.3897/zookeys.735.21164</pub-id></mixed-citation></tp:treatment-meta><tp:nomenclature><tp:taxon-name>
              <tp:taxon-name-part taxon-name-part-type="genus" reg="Mayaweckelia">Mayaweckelia</tp:taxon-name-part>
              <tp:taxon-name-part taxon-name-part-type="species" reg="troglomorpha">troglomorpha</tp:taxon-name-part>
              <object-id xmlns:xlink="http://www.w3.org/1999/xlink" content-type="zoobank" xlink:type="simple">http://zoobank.org/32D988B9-58D3-4224-9A21-53B9C2BFB8F5</object-id>
            </tp:taxon-name><tp:taxon-authority>Angyal</tp:taxon-authority><tp:taxon-status xmlns:xlink="http://www.w3.org/1999/xlink" xlink:type="simple">sp. n.</tp:taxon-status><xref ref-type="fig" rid="F2">Figs 2</xref><xref ref-type="fig" rid="F3">, 3</xref><xref ref-type="fig" rid="F4">, 4</xref><xref ref-type="fig" rid="F5">, 5</xref><xref ref-type="fig" rid="F6">, 6</xref><xref ref-type="fig" rid="F7">, 7</xref><xref ref-type="fig" rid="F8">, 8</xref><xref ref-type="fig" rid="F9">, 9</xref></tp:nomenclature><tp:treatment-sec sec-type="material" id="SECID0E4YAE"><title>Material examined.</title><p>
              <italic>Holotype</italic> ♂, 10 mm, Nr. 00046, 14 May 2016, Dzonbakal, <named-content xmlns:xlink="http://www.w3.org/1999/xlink" content-type="dwc:verbatimCoordinates" xlink:type="simple"><named-content content-type="geo-json" specific-use="{&#34;type&#34;:&#34;Point&#34;,&#34;coordinates&#34;:[-89.778869,20.669819]}" id="NCID0EIZAE" xlink:type="simple">20.669819°N, 89.778869°W</named-content></named-content>, San Antonio Mulix, Umán, Yucatán state, México, collected by D. Angyal, R. Acosta, J. Baduy &amp; S. Reyes in cave part, 26.7 m depth in fresh water; dissected and mounted on slide. Collection ID: CNR 34392 (<abbrev xmlns:xlink="http://www.w3.org/1999/xlink" content-type="institution" xlink:title="Institute of Biology of the National Autonomous University of México" id="ABBRID0ENZAE" xlink:type="simple">UNAM</abbrev>, Institute of Biology, National Crustacean Collection, México City.)</p><p>
              <italic>Allotype</italic> ♀, 10 mm, Nr. 00113, 11 June 2016, Cenote Kankirixché, <named-content xmlns:xlink="http://www.w3.org/1999/xlink" content-type="dwc:verbatimCoordinates" xlink:type="simple"><named-content content-type="geo-json" specific-use="{&#34;type&#34;:&#34;Point&#34;,&#34;coordinates&#34;:[-89.632892,20.372250]}" id="NCID0EZZAE" xlink:type="simple">20.37225°N, 89.632892°W</named-content></named-content>, Mucuyché, Abalá, Yucatán state, México, collected by D. Angyal &amp; E.M. Chávez Solís in cavern part, 20.4 m depth in fresh water; dissected and mounted on slide. Collection ID: HNHM <tp:taxon-name><tp:taxon-name-part taxon-name-part-type="order">Amphipoda</tp:taxon-name-part></tp:taxon-name> -4094 (Hungarian Natural History Museum, Collection of Crustaceans, Budapest).</p><p>
              <italic>Paratypes</italic> ♀, 7 mm, Nr. 00056, 14 May 2016, Dzonbakal, <named-content xmlns:xlink="http://www.w3.org/1999/xlink" content-type="dwc:verbatimCoordinates" xlink:type="simple"><named-content content-type="geo-json" specific-use="{&#34;type&#34;:&#34;Point&#34;,&#34;coordinates&#34;:[-89.778869,20.669819]}" id="NCID0EK1AE" xlink:type="simple">20.669819°N, 89.778869°W</named-content></named-content>, San Antonio Mulix, Umán, Yucatán state, México, collected by D. Angyal, R. Acosta, J. Baduy &amp; S. Reyes in cave part, 26.3 m depth in fresh water; sputter-coated by gold-palladium. Collection ID: HNHM <tp:taxon-name><tp:taxon-name-part taxon-name-part-type="order">Amphipoda</tp:taxon-name-part></tp:taxon-name> -4095 (Hungarian Natural History Museum, Collection of Crustaceans, Budapest).</p><p>♂, 8 mm, Nr. 00043, 4 June 2016, Cenote Kanún, <named-content xmlns:xlink="http://www.w3.org/1999/xlink" content-type="dwc:verbatimCoordinates" xlink:type="simple"><named-content content-type="geo-json" specific-use="{&#34;type&#34;:&#34;Point&#34;,&#34;coordinates&#34;:[-89.244638,20.745599]}" id="NCID0EZ1AE" xlink:type="simple">20.745599°N, 89.244638°W</named-content></named-content>, Homún, Homún, Yucatán state, México, collected by D. Angyal, R. Acosta, J. Baduy, B. Magaña &amp; S. Reyes in cave part, 24.3 m depth in fresh water; not dissected. Collection ID: CNR 34393 (<abbrev xmlns:xlink="http://www.w3.org/1999/xlink" content-type="institution" xlink:title="Institute of Biology of the National Autonomous University of México" id="ABBRID0E51AE" xlink:type="simple">UNAM</abbrev>, Institute of Biology, National Crustacean Collection, México City).</p><p>Juvenile, 3 mm, Nr. 00095, 9 June 2016, Cenote Xaan, <named-content xmlns:xlink="http://www.w3.org/1999/xlink" content-type="dwc:verbatimCoordinates" xlink:type="simple"><named-content content-type="geo-json" specific-use="{&#34;type&#34;:&#34;Point&#34;,&#34;coordinates&#34;:[-89.256834,20.727571]}" id="NCID0EI2AE" xlink:type="simple">20.727571°N, 89.256834°W</named-content></named-content>, Homún, Homún, Yucatán state, México, collected by D. Angyal &amp; E.M. Chávez Solís in cave part, 25.4 m depth in fresh water; not dissected. Collection <!--PageBreak-->ID: YUC-CC-255-11-003922 (<abbrev xmlns:xlink="http://www.w3.org/1999/xlink" content-type="institution" xlink:title="Institute of Biology of the National Autonomous University of México" id="ABBRID0EP2AE" xlink:type="simple">UNAM</abbrev>, Academic Multidisciplinary Unit of Teaching and Research, Yucatán <tp:taxon-name><tp:taxon-name-part taxon-name-part-type="subphylum">Crustacea</tp:taxon-name-part></tp:taxon-name> Collection, Sisal).</p><p>Juvenile, 5 mm, Nr. 00110, 11 June 2016, Cenote Kankirixché, <named-content xmlns:xlink="http://www.w3.org/1999/xlink" content-type="dwc:verbatimCoordinates" xlink:type="simple"><named-content content-type="geo-json" specific-use="{&#34;type&#34;:&#34;Point&#34;,&#34;coordinates&#34;:[-89.632892,20.372250]}" id="NCID0E52AE" xlink:type="simple">20.37225°N, 89.632892°W</named-content></named-content>, Mucuyché, Abalá, Yucatán state, México, collected by D. Angyal &amp; E.M. Chávez Solís in cave part, 33.3 m depth in fresh water; dissected and mounted on slide. Collection ID: HNHM <tp:taxon-name><tp:taxon-name-part taxon-name-part-type="order">Amphipoda</tp:taxon-name-part></tp:taxon-name> -4096 (Hungarian Natural History Museum, Collection of Crustaceans, Budapest).</p></tp:treatment-sec><tp:treatment-sec sec-type="diagnosis" id="SECID0EI3AE"><title>Diagnosis.</title><p>Medium-sized, eyeless hadziid with conspicuous troglomorphic traits. The first antenna almost twice as long as body and three times as long as the second antenna; gnathopod I propodus palm armed with distally notched spine teeth, carpus more than 1.5 times as long as corresponding propodus, merus as broad as but shorter than carpus, ventrally produced lobe with three long sensory setae; gnathopod II propodus twice as long as propodus I, palm armed with unnotched spine teeth, carpus <!--PageBreak-->slightly shorter than propodus on males. Dactylus, propodus. and carpus of pereopods VI-VII extremely long; therefore, pereopods VI and VII are 1.3 times as long as body length; epimeral plates I-III ventro-posterior corner tiny but distinct, ventral margin without robust setae, posterior margins concave; surfaces of uropods I-III pubescent; telson lobes each possess five-six robust setae and one-three slender setae on outer margin and six-seven robust setae on inner margin. Largest males and females both measured 10 mm.</p></tp:treatment-sec><tp:treatment-sec sec-type="description" id="SECID0EQ3AE"><title>Description.</title><p>(10 mm ♂, 8 mm ♂, 8 mm ♀, 7 mm ♀, 5 mm juvenile, 3 mm juvenile.) Antenna 1 (Figures <xref ref-type="fig" rid="F2">2</xref>, <xref ref-type="fig" rid="F3">3</xref>) 1.75 times as long as body; three times long as antenna II; primary flagellum with more than 60 articles; aesthetacs were not visible as distal half of the flagellum was missing from each animal (examination of the antennae was possible only using the photos of the living specimens); accessory flagellum with three articles. Antenna II (Figures <xref ref-type="fig" rid="F2">2</xref>, <xref ref-type="fig" rid="F3">3</xref>): flagellum with more than 20 articles. Mandibles (Figure <xref ref-type="fig" rid="F3">3</xref>) subequal; both molar with seta; setal row with four or five serrated setae; palp lacking. Maxilla I (Figure <xref ref-type="fig" rid="F3">3</xref>): inner plate with approximately 15 apical setae; outer <!--PageBreak-->plate with eight apical, pluri-toothed robust setae; second palpal article with five apical robust setae. Maxilla II (Figure <xref ref-type="fig" rid="F3">3</xref>): inner plate with 15–23 obliquely placed setae on inner margin. Maxilliped (Figure <xref ref-type="fig" rid="F3">3</xref>): inner plate with four or five cone shaped, thick robust setae and several coarse setae apically; outer plate with stiff setae apically. Lower lip (Figure <xref ref-type="fig" rid="F3">3</xref>): outer lobes narrowly rounded; lateral process prominent; inner lobes rather small.</p><fig id="F2" position="float" orientation="portrait"><label>Figure 2.</label><caption><p>
                  <italic><tp:taxon-name><tp:taxon-name-part taxon-name-part-type="genus" reg="Mayaweckelia">M.</tp:taxon-name-part> <tp:taxon-name-part taxon-name-part-type="species" reg="troglomorpha">troglomorpha</tp:taxon-name-part></tp:taxon-name></italic> sp. n., living specimens. Above: allotype ♀ collected in Cenote Kankirixché; below: individual photographed in its natural habitat during research dive in Cenote Kanún (not collected).</p></caption><graphic xmlns:xlink="http://www.w3.org/1999/xlink" xlink:href="zookeys-735-001-g002.jpg" position="float" orientation="portrait" xlink:type="simple" id="oo_183833.jpg"/></fig><fig id="F3" position="float" orientation="portrait"><label>Figure 3.</label><caption><p>
                  <italic><tp:taxon-name><tp:taxon-name-part taxon-name-part-type="genus" reg="Mayaweckelia">M.</tp:taxon-name-part> <tp:taxon-name-part taxon-name-part-type="species" reg="troglomorpha">troglomorpha</tp:taxon-name-part></tp:taxon-name></italic> sp. n. <bold>A</bold> detail of head and antenna I and II (♀ allotype) <bold>B</bold> detail of antenna I with accessory flagellum (♀ allotype) <bold>C</bold> antenna II peduncle articles and proximal part of flagellum (♀ allotype) <bold>D</bold> upper lip (♂ holotype) <bold>E</bold> lower lip (♂ holotype) <bold>F</bold> left mandible (♀ allotype) <bold>G</bold> maxilliped (8 mm ♂) <bold>H</bold> maxilla 1 (♀ allotype) <bold>I</bold> maxilla II (♀ allotype) <bold>J</bold> maxilla I outer plate (♂ holotype).</p></caption><graphic xmlns:xlink="http://www.w3.org/1999/xlink" xlink:href="zookeys-735-001-g003.jpg" position="float" orientation="portrait" xlink:type="simple" id="oo_183834.jpg"/></fig><p>Gnathopod I (Figure <xref ref-type="fig" rid="F4">4</xref>, <xref ref-type="fig" rid="F5">5</xref>): dactyl thick, single seta present on anterior margin, inner margin without seta, unguis (nail) length 35% of total dactylus length. Propodus <!--PageBreak-->small, longer than broad; palm short, slightly convex, in palmar corner double row of four-five distally notched spine teeth always present, additional notched spine teeth and spine-like setae sometimes present on palm, close to the base of dactylus; posterior margin of propodus slightly concave, surface near margin covered with pubescent setae; anterior margin with five-seven rows of long, plumose setae (sometimes singly inserted); antero-distal group with six-eight long plumose and simple setae; four singly <!--PageBreak-->inserted helical medial setae always present, sometimes additional singly or doubly inserted medial setae present. Carpus narrow, 1.5–1.7 times longer than propodus. Merus: as broad as but shorter than carpus, ventrally produced into pubescence, conspicuous lobe with three long sensory setae. Sensory papillae visible on one of the setae. Coxal plate I large, deep, longer than broad, broadly rounded ventrally, margin with three-four robust setae and seven-eight slender setae on females and six robust setae and three-eight slender setae on males.</p><fig id="F4" position="float" orientation="portrait"><label>Figure 4.</label><caption><p>
                  <italic><tp:taxon-name><tp:taxon-name-part taxon-name-part-type="genus" reg="Mayaweckelia">M.</tp:taxon-name-part> <tp:taxon-name-part taxon-name-part-type="species" reg="troglomorpha">troglomorpha</tp:taxon-name-part></tp:taxon-name></italic> sp. n. <bold>A</bold> gnathopod I (♀ allotype) <bold>B</bold> gnathopod I propodus, carpus and merus (♀ allotype) <bold>C</bold> gnathopod I coxa (♂ holotype) <bold>D</bold> oostegite and gill on gnathopod II (♀ allotype) <bold>E</bold> gnathopod II (♂ holotype) <bold>F</bold> gnathopod II (♀ allotype).</p></caption><graphic xmlns:xlink="http://www.w3.org/1999/xlink" xlink:href="zookeys-735-001-g004.jpg" position="float" orientation="portrait" xlink:type="simple" id="oo_183835.jpg"/></fig><fig id="F5" position="float" orientation="portrait"><label>Figure 5.</label><caption><p>
                  <italic><tp:taxon-name><tp:taxon-name-part taxon-name-part-type="genus" reg="Mayaweckelia">M.</tp:taxon-name-part> <tp:taxon-name-part taxon-name-part-type="species" reg="troglomorpha">troglomorpha</tp:taxon-name-part></tp:taxon-name></italic> sp. n., (7 mm ♀), scanning electron micrographs. <bold>A</bold> gnathopod I propodus; <bold>B</bold>, gnathopod I palmar corner <bold>C</bold> gnathopod I propodus posteromedial part <bold>D</bold> gnathopod I propodus anterodistal seta group <bold>E</bold> gnathopod I propodus anterior margin seta group <bold>F</bold> ventrally produced conspicous lobe on gnathopod I merus. Abbreviations: gp1-p = gnathopod I propodus, gp2-p = gnathopod II propodus (<bold>A</bold>); nst = notched spine teeth (<bold>B</bold>); pub-s = pubescent setae, h-s = helical medial seta (<bold>C</bold>); pl-s = plumose seta, s-s = simple seta (<bold>D</bold>); pl-s = plumose seta (<bold>E</bold>); cl = conspicous lobe (<bold>F</bold>).</p></caption><graphic xmlns:xlink="http://www.w3.org/1999/xlink" xlink:href="zookeys-735-001-g005.jpg" position="float" orientation="portrait" xlink:type="simple" id="oo_183836.jpg"/></fig><!--PageBreak--><p>Gnathopod II (Figure <xref ref-type="fig" rid="F4">4</xref>, <xref ref-type="fig" rid="F6">6</xref>): dactylus thick, along anterior margin (close to antero-distal corner) a single seta present, inner margin with three-five setae. Propodus twice as long as gnathopod I propodus, narrow, subrectangular; palm length is more than 50% of propodus length on males and less than 50% of propodus length on females; palm armed with double row of five-six unnotched spine teeth which are sometimes accompanied by long, pearl row-like setae; surface near margin covered with pubescent setae; helical seta sometimes present below (proximal to) spine teeth; posterior margin with four-five, anterior margin with six-nine sets of plumose setae; three-four medial plumose setae. Carpus slightly shorter than propodus on males and slightly longer than propodus on females, armed with seven-eight rows of comb-like plumose setae on posterior margin. Merus as broad as but more than two times shorter than carpus; not produced ventrally into conspicuous lobe. Coxal plate II kidney-shaped, margin with three-four robust setae and eight slender setae.</p><fig id="F6" position="float" orientation="portrait"><label>Figure 6.</label><caption><p>
                  <italic><tp:taxon-name><tp:taxon-name-part taxon-name-part-type="genus" reg="Mayaweckelia">M.</tp:taxon-name-part> <tp:taxon-name-part taxon-name-part-type="species" reg="troglomorpha">troglomorpha</tp:taxon-name-part></tp:taxon-name></italic> sp. n., (7 mm ♀), scanning electron micrographs. <bold>A</bold> gnathopod I and II propodus <bold>B</bold> gnathopod II propodus dactylus and palm <bold>C</bold> gnathopod II propodus palm <bold>D</bold> gnathopod II propodus posterior margin <bold>E</bold> gnathopod II carpus <bold>F</bold> comb-like plumose seta on gnathopod II carpus. Abbreviations: gp1-p = gnathopod I propodus, gp2-p = gnathopod II propodus (<bold>A</bold>); dact = dactylus, n = nail, unst-t = unnotched spine teeth (<bold>B</bold>); pr-s = pearl row-like seta, unst-t = unnotched spine teeth (<bold>C</bold>); pl-s = plumose seta (<bold>D</bold>); carp = carpus, cl-s = comb-like plumose setae (<bold>E</bold>); cl-s = comb-like plumose seta (<bold>F</bold>).</p></caption><graphic xmlns:xlink="http://www.w3.org/1999/xlink" xlink:href="zookeys-735-001-g006.jpg" position="float" orientation="portrait" xlink:type="simple" id="oo_183837.jpg"/></fig><p>Coxal plate III (Figure <xref ref-type="fig" rid="F7">7</xref>) rather small and shallow, margin with two fine setae. Coxal plate IV (Figure <xref ref-type="fig" rid="F7">7</xref>) more than twice as broad as coxal plate III; posterior margin concave, ventral margin with four short stiff setae; dactylus length 28% of propodus; single robust seta and one long slender seta at the base of the unguis. Pereopod V (Figure <xref ref-type="fig" rid="F7">7</xref>) basis 1.7 times longer than broad, margins convex; pereopods VI (Figure <xref ref-type="fig" rid="F7">7</xref>) and VII (Figure <xref ref-type="fig" rid="F7">7</xref>) bases twice as long as broad, margins of pereopod VI slightly convex, posterior margin of pereopod VII straight; dactylus of pereopod V 40% length of corresponding propodus; outer margin with two slender setae; pereopod VI and VII extremely long (especially dactylus, propodus and carpus), 1.3 times as long as body; pereopod VI slightly longer than pereopod VII; pereopod VII dactylus with some short, slender setae at the base of the unguis. Coxal gills (Figure <xref ref-type="fig" rid="F4">4</xref>) large, almond shaped, pedicellate, present on pereon segments II-VI; oostegites (Figure <xref ref-type="fig" rid="F4">4</xref>) long, slender. Pleopods (Figs <xref ref-type="fig" rid="F7">7</xref>, <xref ref-type="fig" rid="F9">9</xref>) I-III with two-hooked retinaculae.</p><fig id="F7" position="float" orientation="portrait"><label>Figure 7.</label><caption><p>
                  <italic><tp:taxon-name><tp:taxon-name-part taxon-name-part-type="genus" reg="Mayaweckelia">M.</tp:taxon-name-part> <tp:taxon-name-part taxon-name-part-type="species" reg="troglomorpha">troglomorpha</tp:taxon-name-part></tp:taxon-name></italic> sp. n., ♂ holotype. <bold>A</bold> pereopod III (dactylus was missing) <bold>B</bold> pereopod IV <bold>C</bold> pereopod IV dactylus <bold>D</bold> pereopod V <bold>E</bold> pereopod VI coxa, basis, ischium and merus <bold>F</bold> pereopod VII <bold>G</bold> distal part of pereopod VII with detail of unguis <bold>H</bold> pleopod III <bold>I</bold> retinacle on pleopod II.</p></caption><graphic xmlns:xlink="http://www.w3.org/1999/xlink" xlink:href="zookeys-735-001-g007.jpg" position="float" orientation="portrait" xlink:type="simple" id="oo_183838.jpg"/></fig><p>Epimeral plates I-III (Figure <xref ref-type="fig" rid="F8">8</xref>) ventro-posterior corner tiny but distinct with one slender seta at the corner; ventral margin without robust setae; posterior margin slightly concave on epimeral plate I, concave on epimeral plate II and strongly concave on epimeral plate III. Urosomites (Figure <xref ref-type="fig" rid="F8">8</xref>): urosomite I with one strong robust seta at the base of uropod I; urosomite II without robust and slender setae; urosomite III with one robust seta mid-dorsally.</p><fig id="F8" position="float" orientation="portrait"><label>Figure 8.</label><caption><p>
                  <italic><tp:taxon-name><tp:taxon-name-part taxon-name-part-type="genus" reg="Mayaweckelia">M.</tp:taxon-name-part> <tp:taxon-name-part taxon-name-part-type="species" reg="troglomorpha">troglomorpha</tp:taxon-name-part></tp:taxon-name></italic> sp. n. <bold>A</bold> telson (♀ allotype) <bold>B</bold> uropod III (♀ allotype) <bold>C</bold> uropod II (♂ holotype) <bold>D</bold> uropod I (♂ holotype) <bold>E</bold> urosomites (♀ paratype, 7 mm) <bold>F</bold> pleonite III (♀ allotype) <bold>G</bold> pleonite II (♀ allotype) <bold>H</bold> pleonite I (♀ allotype).</p></caption><graphic xmlns:xlink="http://www.w3.org/1999/xlink" xlink:href="zookeys-735-001-g008.jpg" position="float" orientation="portrait" xlink:type="simple" id="oo_183839.jpg"/></fig><p>Uropod I (Figures <xref ref-type="fig" rid="F8">8</xref>, <xref ref-type="fig" rid="F9">9</xref>) surface of rami and peduncle covered with pubescent setae; outer ramus 10–15% longer than inner ramus, outer ramus 20–33% shorter than peduncle; peduncle with five-eight spine-like robust setae; outer ramus with four-six robust setae (plus five apical robust setae), inner ramus with five-six robust setae (plus five apical robust setae). Uropod II (Figures <xref ref-type="fig" rid="F8">8</xref>, <xref ref-type="fig" rid="F9">9</xref>) surface of rami and peduncle covered with pubescent setae; outer ramus 13–22% longer than inner ramus on the studied males and 25–35% longer than inner ramus on females; outer ramus 5–15% longer than peduncle; peduncle with six spine-like robust setae; inner ramus with three-four robust setae (plus five apical robust setae); outer ramus with four-five robust setae (plus five apical robust setae). Uropod III (Figures <xref ref-type="fig" rid="F8">8</xref>, <xref ref-type="fig" rid="F9">9</xref>) surface of rami and distal end of peduncle covered with pubescent setae; uropod III 20% <!--PageBreak--><!--PageBreak-->as long as body; inner ramus slightly longer than outer ramus, margins with long, singly-inserted plumose and pappose setae and some short robust setae, apex with two short spine-like robust setae; outer ramus with long, plumose setae on inner margin and short robust setae on outer margin toward distal end, apex with three robust setae and sometimes additional with long spine-like seta; peduncle with two-four robust setae.</p><fig id="F9" position="float" orientation="portrait"><label>Figure 9.</label><caption><p>
                  <italic><tp:taxon-name><tp:taxon-name-part taxon-name-part-type="genus" reg="Mayaweckelia">M.</tp:taxon-name-part> <tp:taxon-name-part taxon-name-part-type="species" reg="troglomorpha">troglomorpha</tp:taxon-name-part></tp:taxon-name></italic> sp. n., (7 mm ♀), scanning electron micrographs. <bold>A</bold> pleopods I-III and uropods I and II <bold>B</bold> retinacle on pleopod I; <bold>C</bold>, spine-like robust setae on uropod I and II <bold>D</bold> detail of uropod I peduncle article <bold>E</bold> setae on uropod III inner ramus <bold>F</bold> apical region of uropod III outer ramus. Abbreviations: pl1 = pleopod I, pl2 = pleopod II, pl3 = pleopod III, u1 = uropod I, u2 = uropod II (<bold>A</bold>); ret = retinacle, pl 1 = pleopod I (<bold>B</bold>); pl3 = pleopod III, u1-ped = peduncle article of uropod I, u2-ped = peduncle article of uropod II, sp = spine-like robust setae (<bold>C</bold>); pub-s = pubescence setae, u1-ped = uropod I peduncle article, sp = spine-like robust seta (<bold>D</bold>); pa-s = pappose seta, u3-inner r = uropod III inner ramus (<bold>E</bold>); pl-s = plumose seta, sp = spine-like robust seta, pub-s = pubescent setae, u3-outer r = uropod III outer ramus (<bold>F</bold>).</p></caption><graphic xmlns:xlink="http://www.w3.org/1999/xlink" xlink:href="zookeys-735-001-g009.jpg" position="float" orientation="portrait" xlink:type="simple" id="oo_183840.jpg"/></fig><p>Telson (Figure <xref ref-type="fig" rid="F8">8</xref>) cleft to base, each half 2.65 times longer than broad; lobes each with five-six robust setae and one-three slender setae on outer margin and six-seven robust setae on inner margin.</p></tp:treatment-sec><tp:treatment-sec sec-type="variability" id="SECID0ETLAG"><title>Variability.</title><p>Sexes very similar in size and appearance, except a few traits. Propodus I more oblong in males than in females. Coxal plate I margin with six robust setae and three-eight slender setae in males, and with three or four robust setae and seven-eight slender setae in females. Palm length of gnathopod II is more than 50 % of propodus length on males and less than 50 % of propodus length on females. Carpus of gnathopod II slightly shorter than propodus on males and slightly longer than propodus on females. Sexually mature females have long and narrow oostegites. Left and right side gnathopod I and II are unequal in length in both sexes. Outer ramus of uropod II 13–22 % longer than inner ramus on males and 25–35 % longer than inner ramus <!--PageBreak-->on females, however this character should be further analysed on an elevated number of individuals of both sexes.</p></tp:treatment-sec><tp:treatment-sec sec-type="etymology" id="SECID0E2LAG"><title>Etymology.</title><p>The name <italic><tp:taxon-name><tp:taxon-name-part taxon-name-part-type="genus" reg="Mayaweckelia"/><tp:taxon-name-part taxon-name-part-type="species" reg="troglomorpha">troglomorpha</tp:taxon-name-part></tp:taxon-name></italic> refers to the highly adaptive troglomorphic features of the new species, particularly the elongation of appendages, the increased number of sensory setae and papillae, and general appearance of fragility. Gender feminine.</p><!--PageBreak--></tp:treatment-sec><tp:treatment-sec sec-type="distribution" id="SECID0EMMAG"><title>Distribution and remarks on ecology.</title><p>The new species is known from four cenotes in the state of Yucatán, covering a distribution distance of 52 km (distance between the farthest cenotes Dzonbakal and Xaan). All the individuals were found in fresh water habitat, in most cases far from the cenote entrances, deeper in the associated cave passages, where sunlight does not penetrate. Water temperature was between 26 and 27 °C. Specimens were collected between 20 and 33 meters depth; in cenote Kankirixché some individuals were observed below 45 meters depth. The new species was represented in all four localities with low abundance, though it proved to be more common and more abundant than <italic><tp:taxon-name><tp:taxon-name-part taxon-name-part-type="genus" reg="Mayaweckelia">M.</tp:taxon-name-part> <tp:taxon-name-part taxon-name-part-type="species" reg="cenoticola">cenoticola</tp:taxon-name-part></tp:taxon-name></italic>, of which a single specimen was found in only one (Ayun-Nah) of the 14 visited cenotes, during an underwater waste collecting activity, hidden in a plastic soft drink bottle. In the type locality and in cenotes Xaan and Kankirixché the new species co-occurred with the hadziid amphipod <italic><tp:taxon-name><tp:taxon-name-part taxon-name-part-type="genus" reg="Tuluweckelia">Tuluweckelia</tp:taxon-name-part> <tp:taxon-name-part taxon-name-part-type="species" reg="cernua">cernua</tp:taxon-name-part></tp:taxon-name></italic>. Other co-occurring stygobiont macro-crustaceans (in the four cenotes) were the mysid <italic><tp:taxon-name><tp:taxon-name-part taxon-name-part-type="genus" reg="Antromysis">Antromysis</tp:taxon-name-part> <tp:taxon-name-part taxon-name-part-type="species" reg="cenotensis">cenotensis</tp:taxon-name-part></tp:taxon-name></italic> Creaser, 1936, the stygiomysid <tp:taxon-name><tp:taxon-name-part taxon-name-part-type="genus" reg="Stygiomysis">Stygiomysis</tp:taxon-name-part> <tp:taxon-name-part taxon-name-part-type="uncertainty-rank">cf.</tp:taxon-name-part> <tp:taxon-name-part taxon-name-part-type="species" reg="holthuisi">holthuisi</tp:taxon-name-part></tp:taxon-name> (Gordon, 1958), the isopods <italic><tp:taxon-name><tp:taxon-name-part taxon-name-part-type="genus" reg="Creaseriella">Creaseriella</tp:taxon-name-part> <tp:taxon-name-part taxon-name-part-type="species" reg="anops">anops</tp:taxon-name-part></tp:taxon-name></italic> (Creaser, 1936) and <italic><tp:taxon-name><tp:taxon-name-part taxon-name-part-type="genus" reg="Yucatalana">Yucatalana</tp:taxon-name-part> <tp:taxon-name-part taxon-name-part-type="species" reg="robustispina">robustispina</tp:taxon-name-part></tp:taxon-name></italic> Botosaneanu &amp; Iliffe, 1999, and the decapods <italic><tp:taxon-name><tp:taxon-name-part taxon-name-part-type="genus" reg="Typhlatya">Typhlatya</tp:taxon-name-part> <tp:taxon-name-part taxon-name-part-type="species" reg="mitchelli">mitchelli</tp:taxon-name-part></tp:taxon-name></italic> Hobbs &amp; Hobbs, 1976, <italic><tp:taxon-name><tp:taxon-name-part taxon-name-part-type="genus" reg="Typhlatya">Typhlatya</tp:taxon-name-part> <tp:taxon-name-part taxon-name-part-type="species" reg="pearsei">pearsei</tp:taxon-name-part></tp:taxon-name></italic> Creaser, 1936, and <italic><tp:taxon-name><tp:taxon-name-part taxon-name-part-type="genus" reg="Creaseria">Creaseria</tp:taxon-name-part> <tp:taxon-name-part taxon-name-part-type="species" reg="morleyi">morleyi</tp:taxon-name-part></tp:taxon-name></italic> (Creaser, 1936).</p></tp:treatment-sec><tp:treatment-sec sec-type="remarks" id="SECID0EXPAG"><title>Remarks and affinities to related species and genera.</title><p>
              <xref ref-type="bibr" rid="B25">Holsinger (1990)</xref> noted that his original description of <italic><tp:taxon-name><tp:taxon-name-part taxon-name-part-type="genus" reg="Mayaweckelia">M.</tp:taxon-name-part> <tp:taxon-name-part taxon-name-part-type="species" reg="yucatanensis">yucatanensis</tp:taxon-name-part></tp:taxon-name></italic> (<xref ref-type="bibr" rid="B20">Holsinger 1977</xref>) ‘was based on what appear to be submature specimens, therefore raising the strong possibility that the differences noted between the two species of <italic><tp:taxon-name><tp:taxon-name-part taxon-name-part-type="genus" reg="Mayaweckelia">Mayaweckelia</tp:taxon-name-part></tp:taxon-name></italic> are due primarily to age’, and the two species probably should be synonymized. However, the synonymisation has not been published until now. <italic><tp:taxon-name><tp:taxon-name-part taxon-name-part-type="genus" reg="Mayaweckelia">Mayaweckelia</tp:taxon-name-part> <tp:taxon-name-part taxon-name-part-type="species" reg="troglomorpha">troglomorpha</tp:taxon-name-part></tp:taxon-name></italic> sp. n. differs from <italic><tp:taxon-name><tp:taxon-name-part taxon-name-part-type="genus" reg="Mayaweckelia">M.</tp:taxon-name-part> <tp:taxon-name-part taxon-name-part-type="species" reg="yucatanensis">yucatanensis</tp:taxon-name-part></tp:taxon-name></italic> by i) three times larger body size; ii) significantly increased number of flagellum articles in both antennae (three times more articles on primary flagellum); iii) gnathopod I carpus 1.5–1.7 times longer than propodus (vs. same length); iv) proportionally longer and differently ornamented propodus of gnathopod II (palm armed with unnotched spine teeth and pearl row-like setae); v) pereopods VI and VII 130 % of body length (vs. 60 % of body length) vi) more distinct ventro-posterior corner of epimeral plates. <italic><tp:taxon-name><tp:taxon-name-part taxon-name-part-type="genus" reg="Mayaweckelia">M.</tp:taxon-name-part> <tp:taxon-name-part taxon-name-part-type="species" reg="troglomorpha">troglomorpha</tp:taxon-name-part></tp:taxon-name></italic> sp. n. differs from <italic><tp:taxon-name><tp:taxon-name-part taxon-name-part-type="genus" reg="Mayaweckelia">M.</tp:taxon-name-part> <tp:taxon-name-part taxon-name-part-type="species" reg="cenoticola">cenoticola</tp:taxon-name-part></tp:taxon-name></italic> by i) its two times larger body size; ii) elevated number of flagellum articles in both antennae; iii); less narrow and differently ornamented propodus of gnathopod I (palm armed with distally notched spine teeth); iv) gnathopod I carpus 1.5–1.7 times longer than propodus (vs. 0.7 times longer); v) longer and differently ornamented propodus of gnathopod II; vi) pereopods VI and VII 130 % of body length (vs. approximately 60 % of body length); and vii) more distinct ventro-posterior corner of epimeral plates. Scanning electron microscopy has revealed that uropods I–III are covered with pubescent setae (not mentioned in the description of <italic><tp:taxon-name><tp:taxon-name-part taxon-name-part-type="genus" reg="Mayaweckelia">M.</tp:taxon-name-part> <tp:taxon-name-part taxon-name-part-type="species" reg="yucatanensis">yucatanensis</tp:taxon-name-part></tp:taxon-name></italic> and <italic><tp:taxon-name><tp:taxon-name-part taxon-name-part-type="genus" reg="Mayaweckelia">M.</tp:taxon-name-part> <tp:taxon-name-part taxon-name-part-type="species" reg="cenoticola">cenoticola</tp:taxon-name-part></tp:taxon-name></italic>), this character should also be checked on these species using SEM studies, as this trait is not visible using light microscopy.</p><p>The new species corresponds with the diagnostic characters of the genus <italic><tp:taxon-name><tp:taxon-name-part taxon-name-part-type="genus" reg="Mayaweckelia">Mayaweckelia</tp:taxon-name-part></tp:taxon-name></italic>. It differs from the related <italic><tp:taxon-name><tp:taxon-name-part taxon-name-part-type="genus" reg="Tuluweckelia">Tuluweckelia</tp:taxon-name-part></tp:taxon-name></italic> in the following traits: i) anterior body region does not bend markedly downward; ii) maxilla I outer lobe with seven-nine setae; iii); gnathopod II sexually dimorphic; iv) epimeral plates ventro-posterior corners less <!--PageBreak-->produced. <italic><tp:taxon-name><tp:taxon-name-part taxon-name-part-type="genus" reg="Mayaweckelia">Mayaweckelia</tp:taxon-name-part></tp:taxon-name></italic> differs from <italic><tp:taxon-name><tp:taxon-name-part taxon-name-part-type="genus" reg="Bahadzia">Bahadzia</tp:taxon-name-part></tp:taxon-name></italic> by i) the absense of palp from both mandibles; and ii) outer ramus of uropod III with one article (<xref ref-type="bibr" rid="B23">Holsinger and Yager 1985</xref>, <xref ref-type="bibr" rid="B26">Holsinger 1992</xref>). <italic><tp:taxon-name><tp:taxon-name-part taxon-name-part-type="genus" reg="Mexiweckelia">Mexiweckelia</tp:taxon-name-part></tp:taxon-name></italic> Holsinger &amp; Minckley, 1971 and <italic><tp:taxon-name><tp:taxon-name-part taxon-name-part-type="genus" reg="Paramexiweckelia">Paramexiweckelia</tp:taxon-name-part></tp:taxon-name></italic> Holsinger, 1982 are subterranean genera of the ‘weckeliid’ group known from north of México (e.g., <xref ref-type="bibr" rid="B19">Holsinger and Minckley 1971</xref>, <xref ref-type="bibr" rid="B22">Holsinger 1982</xref>). <italic><tp:taxon-name><tp:taxon-name-part taxon-name-part-type="genus" reg="Mayaweckelia">Mayaweckelia</tp:taxon-name-part></tp:taxon-name></italic> differs from them in some important ways: i) accessory flagellum of first antenna three-articulated (vs. single or vestigial); ii) presence of robust setae on inner margin of maxilliped outer lobe; iii) presence of large, ventrally produced lobe on gnathopod I merus; iii) sexually dimorphic gnathopod II (of <italic><tp:taxon-name><tp:taxon-name-part taxon-name-part-type="genus" reg="Paramexiweckelia">Paramexiweckelia</tp:taxon-name-part></tp:taxon-name></italic> is not dimorphic); iv) pereopod VI little longer than pereopod VII; and v) completely separated telson halves (vs. deeply incised but fused in the other two genera).</p></tp:treatment-sec><ref-list><ref id="B25"><mixed-citation xmlns:xlink="http://www.w3.org/1999/xlink" xlink:type="simple">
          <person-group><name name-style="western"><surname>Holsinger</surname><given-names>JR</given-names></name></person-group> (<year>1990</year>) <article-title><italic><tp:taxon-name><tp:taxon-name-part taxon-name-part-type="genus">Tuluweckelia</tp:taxon-name-part> <tp:taxon-name-part taxon-name-part-type="species">cernua</tp:taxon-name-part></tp:taxon-name></italic>, a new genus and species of stygobiont amphipod crustacean (<tp:taxon-name><tp:taxon-name-part taxon-name-part-type="family">Hadziidae</tp:taxon-name-part></tp:taxon-name>) from anchialine caves on the Yucatán Peninsula in México.</article-title> <source>Beaufortia</source> <volume>41</volume>: <fpage>97</fpage>–<lpage>107</lpage>.</mixed-citation></ref><ref id="B20"><mixed-citation xmlns:xlink="http://www.w3.org/1999/xlink" xlink:type="simple">
          <person-group><name name-style="western"><surname>Holsinger</surname><given-names>JR</given-names></name></person-group> (<year>1977</year>) <article-title>A new genus and two new species of subterranean amphipod crustaceans (<tp:taxon-name><tp:taxon-name-part taxon-name-part-type="family">Gammaridae</tp:taxon-name-part></tp:taxon-name> s. lat.) from the Yucatán Peninsula in México.</article-title> <source>Association for Mexican Cave Studies, Bulletin</source> <volume>6</volume>: <fpage>15</fpage>–<lpage>25</lpage>.</mixed-citation></ref><ref id="B23"><mixed-citation xmlns:xlink="http://www.w3.org/1999/xlink" xlink:type="simple">
          <person-group><name name-style="western"><surname>Holsinger</surname><given-names>JR</given-names></name><name name-style="western"><surname>Yager</surname><given-names>J</given-names></name></person-group> (<year>1985</year>) <article-title>A new genus and two new species of subterranean amphipod crustaceans (<tp:taxon-name><tp:taxon-name-part taxon-name-part-type="family">Hadziidae</tp:taxon-name-part></tp:taxon-name>) from the Bahamas and Turks and Caicos Islands.</article-title> <source>Bijdragen tot de Dierkunde</source> <volume>55</volume>(<issue>2</issue>): <fpage>283</fpage>–<lpage>294</lpage>.</mixed-citation></ref><ref id="B26"><mixed-citation xmlns:xlink="http://www.w3.org/1999/xlink" xlink:type="simple">
          <person-group><name name-style="western"><surname>Holsinger</surname><given-names>JR</given-names></name></person-group> (<year>1992</year>) <article-title>Two new species of the subterranean Amphipod genus <italic><tp:taxon-name><tp:taxon-name-part taxon-name-part-type="genus">Bahadzia</tp:taxon-name-part></tp:taxon-name></italic> (<tp:taxon-name><tp:taxon-name-part taxon-name-part-type="family">Hadziidae</tp:taxon-name-part></tp:taxon-name>) from the Yucatan Peninsula region of southern México, with an analysis of phylogeny and biogeography of the genus.</article-title> <source>Stygologia</source> <volume>7</volume>(<issue>2</issue>): <fpage>85</fpage>–<lpage>105</lpage>.</mixed-citation></ref><ref id="B19"><mixed-citation xmlns:xlink="http://www.w3.org/1999/xlink" xlink:type="simple">
          <person-group><name name-style="western"><surname>Holsinger</surname><given-names>JR</given-names></name><name name-style="western"><surname>Minckley</surname><given-names>WL</given-names></name></person-group> (<year>1971</year>) <article-title>A new genus and two new species of subterranean amphipod crustaceans (<tp:taxon-name><tp:taxon-name-part taxon-name-part-type="family">Gammaridae</tp:taxon-name-part></tp:taxon-name>) from Northern México.</article-title> <source>Proceedings of the Biological Society of Washington</source> <volume>83</volume>(<issue>37</issue>): <fpage>425</fpage>–<lpage>444</lpage>.</mixed-citation></ref><ref id="B22"><mixed-citation xmlns:xlink="http://www.w3.org/1999/xlink" xlink:type="simple">
          <person-group><name name-style="western"><surname>Holsinger</surname><given-names>JR</given-names></name></person-group> (<year>1982</year>) <article-title><italic><tp:taxon-name><tp:taxon-name-part taxon-name-part-type="genus">Paramexiweckelia</tp:taxon-name-part></tp:taxon-name></italic>, a new genus of subterranean amphipod crustacean (<tp:taxon-name><tp:taxon-name-part taxon-name-part-type="family">Hadziidae</tp:taxon-name-part></tp:taxon-name>) from Northern México.</article-title> <source>International Journal of Speleology</source> <volume>12</volume>: <fpage>37</fpage>–<lpage>44</lpage>. <ext-link xlink:type="simple" ext-link-type="doi" xlink:href="10.5038/1827-806X.12.1.4">https://doi.org/10.5038/1827-806X.12.1.4</ext-link></mixed-citation></ref></ref-list></tp:taxon-treatment>
